# Supplementary material for: Genome-Wide Identification of Superoxide Dismutase and Expression in Response to Fruit Development and Biological Stress in Akebia trifoliata: A Bioinformatics Study
Source: Antioxidants (Basel). 2023 Mar 15;12(3):726. doi: 10.3390/antiox12030726 (PMC10045841; doi:10.3390/antiox12030726)
Supplement: Supplementary file 1 [file antioxidants-12-00726-s001.zip]

Archive with 2 entries (2 files):
- supplementary Figure S1.pdf
- supplementary tables.xlsx
